# Supplementary material for: Tumor Regression upon Intratumoral and Subcutaneous Dosing of the STING Agonist ALG-031048 in Mouse Efficacy Models
Source: Int J Mol Sci. 2023 Nov 13;24(22):16274. doi: 10.3390/ijms242216274 (PMC10671074; doi:10.3390/ijms242216274)
Supplement: Supplementary file 1 [file ijms-24-16274-s001.zip]

Archive with 1 entries (1 files):
- ijms-2693711-supplementary.pdf
